# Supplementary material for: On the Use of a Simple Physical System Analogy to Study Robustness Features in Animal Sciences
Source: PLoS One. 2015 Aug 31;10(8):e0137333. doi: 10.1371/journal.pone.0137333 (PMC4554989; doi:10.1371/journal.pone.0137333)
Supplement: S1 Appendix — (R) [file pone.0137333.s001.R]

####################################################################################################################################################
####     Developped by Sadoul and co-workers for the software R. See :
####     "On the use of a simple physical system analogy to study robustness features in animal sciences"
####     Plos One 2015
####################################################################################################################################################


############################ THE MODEL

# This function gives for a given time t, for a given state y of the system (vector containing the speed and the acceleration at time t) 
#        and of the parameters param (vector of ks and cs) 
# ks and cs are the properties of the spring and damper respectively

spring_damper_model=function(t,y, param){
  
  ks <- param[1]
  cs <- param[2]
  if (length(param)==3){
    perc <- param[3]
  } else perc=1
  
  if (t>tmin && t<tmax){
    list(c(y[2],
           1/(perc*Fpert)*(perc*Fpert-ks*y[1]-cs*y[2])
    ))
  }
  else {
    list(c(-ks*y[1]/cs,
           0)
    )
  }
  
}


############################ OPTIMISATION PROCEDURE

# This function calculates the square difference between the real data (stored in the data vector)
# and the model results calculated using the defined initial state yini of the system and
# the parameters of the system stored in param
# during the time defined in the vector tspan
# (this function requires the package deSolve)

library(deSolve)

LLode <- function(param){
  
  pert=ode(y=yini,func=spring_damper_model,
           times=tspan, parms=param, method="ode45")
  
  diff=pert[,2]-data
  LL=t(diff) %*% diff
  return(LL)
}


# This line of code enables to optimize param in order to minimize the function LLode (above)
# MLresults <- optim(param, LLode, method = c("Nelder-Mead"), hessian=F)


############################ EXAMPLE OF USE   ---> data from the cortisol response in Sadoul et al. 2015 (Plos One)

# The data need to be normalized in order to get the baseline at 0 (system undisturbed)
# The time needs also to be normalized in order to fit a scale from 0 to 100

# Normalized data:
data=c(
  9.165545e-01, 4.809631e-01, 9.714451e-17, 2.628909e+00, 3.489708e+00, 1.900534e+00, 4.728650e-01, 1.803625e-01 
)

# Value corresponding to these time points:
tspan=c(
  0,  10,  20,  40,  60,  70,  80, 100
  )

# Define the parameters ks, cs and perc as start value for the optimization procedure
param=c(ks=1,cs=1)   # we do not give a value for perc. The model will then optimize ks and cs only, perc is then defined as 1.

# Define the importance of the perturbation
Fpert=0.1             # we arbitrary set Fpert to 0.1 here.

# Define the time of the start and of the end of the perturbation
tmin=20
tmax=60

# Run the optimization procedure
yini=c(data[1], 0)   # we assume that at t=0, the system is at the position defined by its initial value and has a speed of 0.
library(deSolve)
MLresults <- optim(param, LLode, method = c("Nelder-Mead"), hessian=F)
ks=MLresults$par[1]
cs=MLresults$par[2]

# Plot results for the time between 0 and 100
time=seq(0,100, by=0.1)
pert=ode(y=yini,func=spring_damper_model,times=time, parms=c(ks,cs), method="ode45")
plot(data~tspan, ylim=c(0, max(c(data, pert[,2]))))
points(pert[,2]~pert[,1], type="l", col="red")
abline(v=tmin, lty=2)
abline(v=tmax, lty=2)
